# Supplementary material for: Role of the Vibriolysin VemA Secreted by the Emergent Pathogen Vibrio europaeus in the Colonization of Manila Clam Mucus
Source: Microorganisms. 2022 Dec 15;10(12):2475. doi: 10.3390/microorganisms10122475 (PMC9785129; doi:10.3390/microorganisms10122475)
Supplement: Supplementary file 1 [file microorganisms-10-02475-s001.zip]

Archive with 1 entries (1 files):
- microorganisms-2055147-supplementary.pdf
